# Supplementary material for: Flower Visitation through the Lens: Exploring the Foraging Behaviour of Bombus terrestris with a Computer Vision-Based Application
Source: Insects. 2024 Sep 22;15(9):729. doi: 10.3390/insects15090729 (PMC11432343; doi:10.3390/insects15090729)
Supplement: Supplementary file 1 [file insects-15-00729-s001.zip]

Archive with 1 entries (1 files):
- insects-3123479-supplementary.pdf
